# Supplementary material for: Adaptive from Innate: Human IFN-γ+CD4+ T Cells Can Arise Directly from CXCL8-Producing Recent Thymic Emigrants in Babies and Adults
Source: J Immunol. 2017 Jul 28;199(5):1696–705. doi: 10.4049/jimmunol.1700551 (PMC5563168; doi:10.4049/jimmunol.1700551)
Supplement: Data Supplement [file JI_1700551.zip]

Archive with 2 entries (2 files):
- JI_1700551_Supplemental_Figures_1.pdf
- manifest.xml
